# Supplementary material for: Podocyte A20/TNFAIP3 Controls Glomerulonephritis Severity via the Regulation of Inflammatory Responses and Effects on the Cytoskeleton
Source: Cells. 2025 Mar 5;14(5):381. doi: 10.3390/cells14050381 (PMC11898495; doi:10.3390/cells14050381)
Supplement: Supplementary file 1 [file cells-14-00381-s001.zip]

Archive with 1 entries (1 files):
- cells-3394264-supplementary.pdf
